# Supplementary material for: From Integrated Care to Learning Systems
Source: Healthcare (Basel). 2026 Jun 8;14(12):1612. doi: 10.3390/healthcare14121612 (PMC13299217; doi:10.3390/healthcare14121612)
Supplement: Supplementary file 1 [file healthcare-14-01612-s001.zip]

Archive with 1 entries (1 files):
- healthcare-4303287-supplementary.pdf
